# Supplementary material for: Purchase of ultra-processed foods in Norway: a repeated cross-sectional analysis of food sales in 2013 and 2019
Source: Public Health Nutr. 2023 Jun 21;26(9):1743–53. doi: 10.1017/S1368980023001192 (PMC10478042; doi:10.1017/S1368980023001192)
Supplement: Supplementary file 1 [file S1368980023001192sup001.xlsx]

## Sheet: T1
Table 1 Geographical regions in Norway organized by county codes in 2013 and renewed county codes in 2019
Geographical areas in Norway	2013 County name (code)	2019 County name (code)
South	Aust-Agder (09), Vest-Agder (10)	Agder (42)
North	Nordland (18),Troms (19), Finnmark (20)	Nordland (18), Troms og Finnmark (54)
Central	Sør-Trøndelag (16), Nord-Trøndelag (17)	Trøndelag (50)
East	Østfold (01), Akershus (02), Buskerud (06), Hedmark (04), Oppland (05), Vestfold (07), Telemark (08)	Viken (30), Innlandet (34), Vestfold og Telemark (38)
West	Rogaland (11), Hordaland (12), Sogn og Fjordane (14), Møre og Romsdal (15)	Rogaland (11), Vestland (46), Møre og Romsdal (15)
City of Oslo	Oslo (03)	Oslo (03)

## Sheet: T2
Table 2 Procedure for classifying foods, developed for the present study to guide the NOVA categorisation of food products
PROCEDURE FOR CLASSIFYING FOODS
1	Online search and identification of the most popular products
	▪	Online search: Meny and Spar online grocery stores; filter function to sort products from the most to the least frequently purchased; number of products recorded in Microsoft Excel
	▪	Excel automatically calculates the number of products to investigate*
2	Investigate products individually and assign NOVA group
	▪	Inspect the ingredient lists of all products selected in Step 1 and follow the checklist
	▪	Record the NOVA categories given to all products in Excel
3	Assign NOVA category on the whole product group
	▪	The overall NOVA group is automatically assigned using the percentage shares and the COUNTIFS formula in Excel†
NOVA categorisation is finalised
*All products were investigated in the small product groups (10-29 products), and 1/3 of products were investigated in the large product groups (>30 products), to reflect that products in the smaller product groups had a higher likelihood of being purchased than products in the larger product groups.
†To assign an overall NOVA category to a product group (i. e., canned fish), 75% of the individual products within the product group needed to belong to a single NOVA group. If 75% of the products did not belong to a single NOVA group, the product group was deemed to be unclassifiable.

## Sheet: T3
Table 3 The ten most popular product groups in terms of share of purchase (A) and expenditure (B) in 2013 and 2019
A) Purchase (units sold)					A) Purchase (units sold)
#	Product group	NOVA*	2013 (%)		#	Product group	NOVA	2019 (%)
1	Milk	1	6.6		1	Carbonated/ non-carbonated soft drinks	4	5.9
2	Carbonated/ non-carbonated soft drinks	4	5.6		2	Milk	1	4.4
3	Bread	4	4.5		3	Cheese	3	4.0
4	Cheese	3	3.6		4	Bread	4	3.5
5	Yoghurt	4	3.5		5	Yoghurt	4	3.4
6	Chocolate	4	3.4		6	Chocolate	4	2.8
7	Baguettes and bread rolls	4	2.6		7	Other fresh vegetables	1	2.5
8	Other fresh vegetables	1	2.6		8	Baguettes and bread rolls	4	2.4
9	Stone fruits	1	2.3		9	Chips†	4	2.3
10	Minced meat, meatballs, and meat patties	1	2.1		10	Stone fruits	1	2.1
B) Expenditure (turnover, NOK)					B) Expenditure (turnover, NOK)
#	Product group	NOVA*	2013 (%)		#	Product group	NOVA	2019 (%)
1	Cheese	3	5.8		1	Carbonated/ non-carbonated soft drinks	4	6.3
2	Carbonated/ non-carbonated soft drinks	4	5.4		2	Cheese	3	6.0
3	Milk	1	4.5		3	Bread	4	3.7
4	Bread	4	4.3		4	Minced meat, meatballs, and meat patties	1	3.3
5	Minced meat, meatballs, and meat patties	1	3.6		5	Milk	1	3.3
6	Chocolate	4	2.9		6	Chocolate	4	2.7
7	Poultry	1	2.5		7	Other fresh vegetables	1	2.3
8	Yoghurt	4	2.4		8	Poultry	1	2.3
9	Cold cuts	4	2.2		9	Mutton, lamb, and goat	1	2.2
10	Stone fruits	1	2.1		10	Pre-made dinners	4	2.1
*NOVA-groups: 1, Minimally or unprocessed foods; 2, processed culinary ingredients; 3, processed foods; 4, ultra-processed foods.
† Split from Potato products in the 2019 dataset.

## Sheet: F1
Figure 1 The distribution in the share of expenditure (turnover, NOK) on NOVA-groups (NOVA-groups: MPF, minimally or unprocessed foods; PCI, processed culinary ingredients; PF, processed foods; UPF, ultra-processed food) in 2013 and 2019
*A weak to no effect size was found for changes in expenditure on NOVA-groups between 2013 and 2019 (Cramer’s V = 0.02).

## Sheet: F2
Figure 2 Distribution of the share of expenditure (turnover, NOK) (%) on NOVA-groups (NOVA-groups: MPF, minimally processed foods; PCI, processed culinary ingredients; PF, processed food; UPF, ultra-processed food) in the food groups (N=12) in 2013 and 2019
															<-- TIF format here
*Moderate effect size was found
† Miscellaneous group include tea, coffee, condiments, salt, spices and herbs, some pre-made foods, infant and toddler foods and more.

## Sheet: ST1
Supplementary Table 1 NOVA classification system (adapted from Monteiro CA, Cannon G, Levy RB et al. (2019))
	Group 1	Group 2	Group 3	Group 4
	Unprocessed/ minimally processed foods	Processed culinary ingredients	Processed foods	Ultra-processed foods
Purpose	To enable storage and make raw materials edible, safe, diverse, and easier to prepare.	To prepare, season, and cook group 1 foods.	To increase durability and enhance sensory qualities of group 1 foods to make the products more enjoyable.	To create low-cost, convenient, hyper-palatable products with extended shelf-life.
Processing technique	Unprocessed: Edible parts of plants, animals, fungi, or algae after seperation from nature. Spring and tap water. Minimally processed: Removal of inedible or unwanted parts, drying, powdering, squeezing, crushing, grinding, fractioning, steaming, poaching, boiling, roasting, and pasteurization, chilling, freezing, placing in containers, vacuum packaging, non-alcoholic fermentation, and other meth…	Substances obtained directly from group 1 foods or from nature by industrial processes such as pressing, centrifuging, refining, extracting, or mining.	Products made by adding salt, oil, sugar, or other group 2 ingredients to group 1 foods, using preservation methods such as canning and bottling, and, in the case of bread and cheese, using non-alocholic fermentation.	Formulations of ingredients and series of processes, many requiring sophisticated equipment and technology. Processes include the fractioning of whole foods into substances, chemical modifications of these substances, assembly of unmodified and modified food substances using industrial techniques such as extrusion, moulding and pre-frying; use of additives and ingredients at various stages of man…
Examples	Fresh, squeezed, chilled, frozen, or dried fruit and leafy and root vegetables; grains; legumes; starchy roots and tubers; fungi; meat, poultry, fish and seafood, whole or in the form of steaks, fillets, and other cuts; fresh, powdered, or pasteurized milk; fresh or pasteurized fruit or vegetable juice (with no added sugar, sweeteners or flavours); grits, flakes, or flour; tree and ground nuts an…	Vegetable oils crushed from seeds, nuts, or fruit (notably olives); butter and lard obtained from milk and pork; sugar and molasses obtained from cane or beet; honey extracted from corn or other plants; vegetable oils with added antioxidants; salt mined or from seawater, and table salt with added drying agents.	Canned or bottled vegetables and legumes in brine; salted or sugared nuts and seeds; salted, dried, cured, or smoked meats and fish; canned fish (with or without preservatives); fruit in syrup (with or without antioxidants); freshly made unpackaged breads and cheeses.	Many ready-to-consume products; sweet or savoury packaged snacks; chocolate; confectionary; ice-cream; mass-produced packaged bread and buns; margarines and other spreads; cookies, pastries, cakes, and cake mixes; breakfast 'cereals', 'energy' drinks; milk drinks, 'fruit' yoghurts and 'fruit' drinks; 'cocoa' drinks; 'instant' sauces; pre-prepared ready-to-heat products; reconstituted meat product…

## Sheet: ST2
Supplementary Table 2 Checklist for classifying NOVA groups (adapted from the guidelines by Monteiro CA, Cannon G, Levy RB et al. (2019)
Question	Evaluation	Outcome NOVA-group*
Is it a finished product or a raw material/ produce†?	Raw material	1
	Finished product	3/ 4
Is the product an ingredient to be used in preparation, cooking, or seasoning of group 1 foods?	Yes	2			Obs! Changes the order or 'processes' and 'ingredients' to align with correct foot notes in "Does the product include any ingredients, processes....", and moved the word 'products' to be used in stead of snacks in "What is the purpose behind the processing?"
	No	3/ 4
What is the purpose behind the processing?	To increase the durability of group 1 foods and make them more enjoyable by modifying or enhancing their sensory qualities	3
	To create highly profitable (low-cost ingredients, long shelf-life, emphatic branding), convenient (ready-to-consume), hyper-palatable products	4
Does the product include any ingredients‡, processes§, or additives|| that characterise UPFs¶?	No	3
	Yes	4
* NOVA-groups: 1, Minimally or unprocessed foods; 2, processed culinary ingredients; 3, processed foods; 4, ultra-processed foods
† Include raw whole foods and produce that have undergone processing techniques appropriate to the NOVA 1 group, such as drying, powdering, crushing, grinding, pasteurising, chilling, boiling or non-alcoholic fermentation.
‡ Sugar derivatives (high fructose corn syrup, fructose, maltodextrin, invert sugars, dextrose, fruit juice concentrates), modified oils (hydrogenated or interesterified oils), protein isolates (whey, casein, gluten, soy protein isolate, hydrolysed proteins).
§ Fractioning whole foods into substances, chemical modifications of these substances, assembly of unmodified and modified food substances using industrial techniques such as extrusion, moulding and pre-frying.
|| Flavours, flavour enhancers, colours, emulsifiers, sweeteners, thickeners, and anti-foaming, bulking, carbonating, foaming, gelling, and glazing agents; and additives that prolong product duration, protect original properties, or prevent proliferation of microorganisms.
¶ The last question override answers from the previous questions in the checklist.

## Sheet: ST3
Supplementary table 3 The share of expenditure (turnover, NOK) on food groups, NOVAgroups and product groups in 2013 and 2019, absolute difference in percentage between the time periods, and the effect size using Cramer’s V
Food group		NOVA*	Product group	2013 (%)	2019 (%)	%-diff.†	V‡
Beverages with or without added sugars				8.6	9	0.4	0.0609
		1		21.6	16.8	-4.8
			Nectars and juice	100	100	0
		4		68.5	76.3	7.8
			Soft drinks§	90.7	92.6	1.8
			Cordial	9.3	7.4	-1.8			Obs, changed the numbers to make sure all numbers have one desimal
		X		9.9	7	-3
			Mineral water‖	100	100	0
Cereals and grains				11.6	11.7	0.1	0.0058
		1		10.5	10.1	-0.5
			Flours	30.3	31.5	1.2
			Pasta and couscous	30.7	37.9	7.2
			Rice, cereals, and grains	39	30.6	-8.4
		4		83.1	83	-0.1
			Baguettes and bread rolls	10.7	12	1.3
			Breads	44.5	37.7	-6.7
			Breakfast cereals	5.4	6.7	1.3
			Buns, sweet pastry dough	3.4	4.9	1.5
			Burger-, sausage-, pita breads	2.8	4.3	1.4
			Cakes	5.7	8.2	2.5
			Cookies	13.4	10.1	-3.3
			Danish pastry, tarts, pies	2.6	2.2	-0.4
			Noodles	1.6	1.9	0.3
			Ready-to-bake cake mix	0.9	4.3	3.4
			Tortillas and wraps	8.7	7.6	-1.2
		X		6.3	6.9	0.6
			Flatbreads and crispbreads	100	100	0
Eggs				1.4	1.3	-0.1	N/A
		1		100	100	0
			Eggs	100	100	0
Fish and seafood				5.6	5.3	-0.3	0.055
		1		35.9	31.5	-4.4
			Cod	23.7	22	-1.7
			Other fish	17	9.9	-7.1
			Salmon and trout	59.3	68.1	8.8
Food group		NOVA*	Product group	2013 (%)	2019 (%)	%-diff.†	V‡
Fish and seafood		3		30.6	31	0.4
			Frozen seafood and shellfish	62.4	61.4	-1.1
			Salted, dried, and smoked fish	37.6	38.6	1.1
		4		15.6	19.4	3.9
			Fried and breaded fish products	16	34.4	18.3
			Reconstituted fish products	84	65.6	-18.3
		X		17.9	18	0.1
			Canned fish	82.9	79.7	-3.2
			Other processed seafood	17.1	20.3	3.2
Legumes and nuts				1.2	1.4	0.2	N/A
		3		12.6	16.1	3.5
			Lentils and legumes	100	100	0
		X		87.4	83.9	-3.5
			Nuts, seeds, and kernels	100	100	0
Margarine and vegetable oils				1.8	1.3	-0.5	0.0513
		2		17.4	22	4.6
			Oils	100	100	0
		4		82.6	78	-4.6
			Margarines	100	100	0
Meat and poultry				17.5	16.5	-1	0.0073
		1		59.2	60.1	0.8
			Beef and veal	11.8	12	0.3
			Game	2.2	1.6	-0.6
			Minced meat products¶	35.1	33.5	-1.6
			Mutton, lamb, and goat	18	21.7	3.8
			Pork	8.7	8	-0.7
			Poultry	24.3	23.2	-1.2
		4		36.4	35.6	-0.8
			Canned meat	2.7	2	-0.7
			Cold cuts	34	28.5	-5.5
			Cured meats	21.7	27.6	6
			Other processed meats	4.9	9.7	4.8
			Pâtés	9.3	8.1	-1.1
			Sausages	27.5	24.1	-3.4
		X		40.7	4.3	-36.4
			Bacon	93.3	97	3.6
			Other meats and offals	6.7	3	-3.6
Food group	NOVA*		Product group	2013 (%)	2019 (%)	%-diff.†	V‡
Milk and dairy				14.8	14.8	0	0.1003
		1		34.7	26	-8.6
			Milk	87	85.1	-1.9
			Sour cream and kesam	13	14.9	1.9
		2		1.4	4.6	3.2
			Butter	100	100	0
		3		38.9	40.7	1.7
			Cheese	100	100	0
		4		53.6	16.1	-37.5
			Dairy-based desserts, snacks	13.5	19.3	5.8
			Yoghurt	86.5	80.7	-5.8
		X**		6.4	12.6	6.1
			Assorted dairy products††	N/A	66.6	N/A
			Cream	100	33.4	-66.6
Miscellaneous				12.9	12.6	-0.3	0.0004
		1		23.2	23.2	0.1
			Coffee	67.4	67.4	0
			Salt, spices, and herbs‡‡	32.6	32.6	0
		4		73.7	73.8	0.1
			Baking accessories	4.9	3.8	-1.1
			Chips §§	7.9	N/A(Moved)	N/A
			Cocoa	1.6	1.6	0
			Diet products	3	3.5	0.5
			Dinner bases and kits	5.8	13.2	7.4
			Dressing and dip	2.6	5.5	2.9
			Infant and toddler food products	5.1	4.7	-0.4
			Ketchup and mustard	3.4	2.1	-1.3
			Mayonnaise and remoulade	4.7	4.3	-0.4
			Pizza and pie	17.2	18.9	1.7
			Pre-made dinners	18.9	23.1	4.2
			Pre-made salads	6.7	2.9	-3.8
			Pre-made sandwiches	2.4	3.1	0.7
			Sauce and gravy	10.9	7.1	-3.9
			Soups	4.8	6.3	1.4
		X		3.2	2.9	-0.2
			Tea	100	100	0
Potatoes				3	3.7	0.7	0.0532
		1		35.9	29.6	-6.3
Food group		NOVA*	Product group	2013 (%)	2019 (%)	%-diff.†	V‡
Potatoes			Potatoes	100	100	0
		4		64.1	70.4	6.3
			Chips§§	N/A	81.3	N/A
			Potato products	100	18.7	-81.3
Sugars, sweeteners, and confectionaries				8.3	8.3	0	0.0125
		2		4.4	3.9	-0.6
			Powdered sugars, sugar candy	10.1	12.9	2.8
			Sugars and sugar cubes	89.9	87.1	-2.8
		4		93.2	94.1	0.9
			Artificial sweeteners	0.5	0.4	0
			Candies and confectionaries	15.3	12.1	-3.3
			Chewing gum	7.2	6	-1.2
			Chocolate	37.1	34.2	-3
			Chocolate spreads	2.9	2.3	-0.6
			Chocolate-based desserts, sweets	6.7	5.8	-0.9
			Ice cream	17.3	18.5	1.2
			Sweet preservatives	8	7.7	-0.3
			Chocolate for baking	1.9	2	0.1
			Wine gum	3.1	11	8
		X		2.4	2	-0.4
			Honey, syrup, sweet spreads	100	100	0
Vegetables, fruits, and berries				13.4	14.2	0.8	0.0219
		1		89.7	90.8	1.1
			Apples	7.8	7.1	-0.6
			Bananas	6.6	6.9	0.3
			Cabbage	3.5	2.8	-0.7
			Citrus fruits	3.7	5.1	1.4
			Cucumber	5.8	5.1	-0.7
			Dried fruits	1.6	1.8	0.2
			Fresh and frozen berries	8.4	7.5	-0.9
			Frozen vegetables‖‖	N/A	2.9	N/A
			Lettuce	8.4	7.7	-0.6
			Melons	1.4	0.8	-0.6
			Other fresh fruits	1.6	1.1	-0.5
			Other fresh vegetables	17.2	17.8	0.6
			Pears	1.1	1.6	0.5
			Root vegetables	6.6	6.8	0.1
			Stone fruits	17.6	16.5	-1.1
			Tomatoes	8.7	8.5	-0.2
		3		5.3	4.2	-1.1
			Canned corn	49.4	47.7	-1.7
Food group		NOVA*	Product group	2013 (%)	2019 (%)	%-diff.†	V‡
Vegetables, fruits and berries			Canned fruits	17.7	15.8	-1.9
			Canned tomatoes	32.9	36.5	3.6
		X		5.6	5	-0.6
			Other processed vegetables	100	100	0
Total				100	100	0
* NOVA-groups: 1, Minimally or unprocessed foods; 2, processed culinary ingredients; 3, processed foods; 4, ultra-processed foods.
† Absolute difference calculated by subtracting the %-share in 2013 from the %-share in 2019.
‡ Cramer’s V-test result > 0.25 = very strong relationship, 0.15-0.24 = strong, 0.10-0.15 = moderate, 0.05-0.14 = weak, and <0.05 = no or a negligible association between the two variables (28).
§ Carbonated and non-carbonated soft drinks.
‖ Mineral water does not include soft drinks. Mineral water includes bottled water and flavoured water and could not be classified as either group 1 or group 4.
¶ Minced meat, meat burgers and meat patties.
** There was no separate product group for lactose-free or -reduced products or plant-based alternatives. Instead, lactose-free or -reduced alternatives were considered within each product group (i. e., milk, ice cream).
††New product group in the 2019 dataset. Includes sour milk, kefir, flavoured milk products, iced coffees, and more.
‡‡ It was not possible to examine Salt, herbs and spices separately since they constituted a single product group. Hence, Salt, herbs and spices were classified as group 1, resulting in misclassification of salt (group 2).
§§ Moved to Potato products in the 2019-dataset.
‖‖ New group in the 2019-dataset.

## Sheet: ST4
Supplementary Table 4 The share of purchases (number of units, litres of multipacks sold) of product groups in 2013 and 2019 (sorted from high to low)
Purchases (units sold)
#	Product groups (N=107)	2013 (%)		#	Product groups (N=108)	2019 (%)
1	Milk	6.6		1	Soft drinks	5.9
2	Soft drinks	5.6		2	Milk	4.4
3	Breads	4.5		3	Cheese	4.0
4	Cheese	3.6		4	Breads	3.5
5	Yoghurt	3.5		5	Yoghurt	3.4		Obs, made the title text bold
6	Chocolate	3.4		6	Chocolate	2.8
7	Baguettes and bread rolls	2.6		7	Other fresh vegetables	2.5
8	Other fresh vegetables	2.6		8	Baguettes and bread rolls	2.4
9	Stone fruits	2.3		9	Chips	2.3
10	Minced meat products	2.1		10	Stone fruits	2.1
	Cold cuts	2.1			Assorted dairy products	2.0
	Nectars and juice	2.0			Minced meat products	1.9
	Potato products	2.0			Cold cuts	1.8
	Candies and confectionaries	1.9			Nectars and juice	1.7
	Coffee	1.8			Coffee	1.6
	Margarines	1.5			Dinner bases and kits	1.5
	Potatoes	1.4			Candies and confectionaries	1.4
	Mineral water	1.4			Salt, spices, and herbs	1.4
	Salt, spices, and herbs	1.4			Pre-made dinners	1.3
	Pizza and pie	1.3			Canned fish	1.2
	Canned fish	1.2			Potatoes	1.2
	Cookies	1.2			Mineral water	1.2
	Sauce and gravy	1.2			Cookies	1.1
	Sausages	1.2			Mutton, lamb, and goat	1.1
	Bananas	1.1			Tortillas and wraps	1.1
	Eggs	1.1			Eggs	1.1
	Flatbreads and crispbreads	1.1			Pizza and pie	1.1
	Root vegetables	1.1			Breakfast cereals	1.1
	Lettuce	1.1			Ice cream	1.1
	Tortillas and wraps	1.1			Wine gum	1.1
	Ice cream	1.1			Cured meats	1.0
	Cream	1.1			Lettuce	1.0
	Cucumber	1.1			Bananas	1.0
	Chewing gum	1.0			Flatbreads and crispbreads	1.0
	Pre-made dinners	1.0			Nuts, seeds, and kernels	1.0
	Other processed vegetables	1.0			Tomatoes	1.0
	Poultry	1.0			Sausages	1.0
	Fresh and frozen berries	1.0			Sauce and gravy	1.0
	Sour cream and kesam	1.0			Margarines	1.0
	Tomatoes	0.9			Root vegetables	1.0
	Cabbage	0.9			Poultry	0.9
	Cured meats	0.9			Sour cream and kesam	0.9
	Nuts, seeds, and kernels	0.9			Cucumber	0.9
	Pâtés	0.8			Cakes	0.9
	Apples	0.8			Cabbage	0.9
	Chips	0.7			Fresh and frozen berries	0.9
	Baking accessories	0.7			Other processed vegetables	0.8
	Pre-made salads	0.6			Cream	0.8
	Sweet pastry dough	0.6			Chocolate-based desserts/ confectionaries	0.8
	Infant and toddler food products	0.6			Pâtés	0.8
	Sweet preservatives	0.6			Apples	0.8
	Other fresh fruits	0.6			Sweet pastry dough	0.7
	Pasta and couscous	0.5			Chewing gum	0.7
	Mutton, lamb, and goat	0.5			Dairy-based desserts and snacks	0.7
	Reconstituted fish products	0.5			Soups	0.7
	Canned corn	0.5			Dressing and dip	0.7
	Canned tomatoes	0.5			Butter	0.6
	Cakes	0.5			Citrus fruits	0.6
	Rice, cereals, and grains	0.5			Canned tomatoes	0.6
	Breakfast cereals	0.5			Potato products	0.6
	Citrus fruits	0.5			Pasta and couscous	0.6
	Mayonnaise and remoulade	0.5			Sweet preservatives	0.6
	Salmon and trout	0.5			Infant and toddler food products	0.5
	Soups	0.5			Baking accessories	0.5
	Dinner bases and kits	0.5			Frozen vegetables	0.5
	Flours	0.4			Bacon	0.5
	Dairy-based desserts and snacks	0.4			Burger-, sausage-, and pita breads	0.5
	Bacon	0.4			Flours	0.5
	Ketchup and mustard	0.4			Canned corn	0.5
	Tea	0.4			Ready-to-bake cake mix	0.5
	Cordial	0.4			Mayonnaise and remoulade	0.5
	Frozen seafood and shellfish	0.4			Lentils and legumes	0.5
	Pork	0.4			Pork	0.4
	Sugars and sugar cubes	0.4			Reconstituted fish products	0.4
	Danish pastry, tarts, and pies	0.4			Danish pastry, tarts, and pies	0.4
	Chocolate-based desserts/confectionaries	0.3			Other fresh fruits	0.4
	Noodles	0.3			Cordial	0.4
	Burger-, sausage-, and pita breads	0.3			Salmon and trout	0.4
	Lentils and legumes	0.3			Noodles	0.4
	Salted, dried, and smoked fish	0.3			Other processed meats	0.4
	Melons	0.3			Rice, cereals, and grains	0.4
	Wine gum	0.3			Frozen seafood and shellfish	0.3
	Wine gum	0.3			Diet products	0.3
	Dressing and dip	0.3			Tea	0.3
	Oils	0.2			Ketchup and mustard	0.3
	Cod	0.2			Sugars and sugar cubes	0.3
	Sweet/ non-sweet chocolate for baking	0.2			Beef and veal	0.3
	Butter	0.2			Salted, dried, and smoked fish	0.3
	Chocolate spreads	0.2			Sweet/ non-sweet chocolate for baking	0.2
	Diet products	0.2			Dried fruits	0.2
	Pre-made sandwiches	0.2			Pre-made sandwiches	0.2
	Dried fruits	0.2			Pears	0.2
	Canned fruits	0.2			Fried and breaded fish products	0.2
	Beef and veal	0.2			Oils	0.2
	Other processed meats	0.2			Chocolate spreads	0.2
	Other fish	0.1			Pre-made salads	0.2
	Canned meat	0.1			Canned fruits	0.1
	Pears	0.1			Other processed seafood	0.1
	Honey, syrup, and other sweet spreads	0.1			Melons	0.1
	Cocoa	0.1			Cocoa	0.1
	Fried and breaded fish products	0.1			Cod	0.1
	Other processed seafood	0.1			Other fish	0.1
	Ready-to-bake cake mix	0.1			Honey, syrup, and other sweet spreads	0.1
	Powdered sugars and sugar candy	0.1			Powdered sugars and sugar candy	0.1
	Game	0.1			Canned meat	0.1
	Artificial sweeteners	0.0			Game	0.0
	Other meats and offals	0.0			Artificial sweeteners	0.0
	Total	100.0			Other meats and offals	0.0
					Total	100.0

## Sheet: ST5
Supplementary Table 5 The share of expenditures (turnover, NOK) on product groups in 2013 and 2019 (sorted from high to low)
Expenditure (turnover, NOK)
#	Product groups (N=107)	2013(%)		#	Product groups (N=108)	2019(%)
1	Cheese	5.8		1	Soft drinks	6.3
2	Soft drinks	5.4		2	Cheese	6.0
3	Milk	4.5		3	Breads	3.7
4	Breads	4.3		4	Minced meat products	3.3
5	Minced meat products	3.6		5	Milk	3.3
6	Chocolate	2.9		6	Chocolate	2.7		Obs, made the title text bold
7	Poultry	2.5		7	Other fresh vegetables	2.3
8	Yoghurt	2.4		8	Poultry	2.3
9	Cold cuts	2.2		9	Mutton, lamb, and goat	2.2
10	Stone fruits	2.1		10	Pre-made dinners	2.1
	Other fresh vegetables	2.1			Stone fruits	2.1
	Coffee	2.0			Chips	2.1
	Potato products	1.9			Coffee	2.0
	Mutton, lamb, and goat	1.9			Yoghurt	1.9
	Nectars and juice	1.9			Pizza and pie	1.8
	Pre-made dinners	1.8			Cold cuts	1.7
	Sausages	1.8			Cured meats	1.6
	Pizza and pie	1.6			Nectars and juice	1.5
	Margarines	1.5			Ice cream	1.4
	Eggs	1.4			Sausages	1.4
	Cured meats	1.4			Eggs	1.3
	Ice cream	1.3			Assorted dairy products	1.2
	Cookies	1.3			Dinner bases and kits	1.2
	Beef and veal	1.2			Nuts, seeds, and kernels	1.2
	Candies and confectionaries	1.2			Beef and veal	1.2
	Salmon and trout	1.2			Baguettes and bread rolls	1.2
	Potatoes	1.1			Salmon and trout	1.1
	Frozen seafood and shellfish	1.1			Tomatoes	1.1
	Nuts, seeds, and kernels	1.0			Potatoes	1.1
	Tomatoes	1.0			Margarines	1.0
	Sauce and gravy	1.0			Frozen seafood and shellfish	1.0
	Baguettes and bread rolls	1.0			Lettuce	1.0
	Fresh and frozen berries	1.0			Cookies	1.0
	Lettuce	1.0			Fresh and frozen berries	1.0
	Salt, spices, and herbs	1.0			Salt, spices, and herbs	1.0
	Cream	1.0			Candies and confectionaries	0.9
	Apples	0.9			Apples	0.9
	Pork	0.9			Bananas	0.9
	Mineral water	0.9			Root vegetables	0.9
	Tortillas and wraps	0.8			Wine gum	0.9
	Canned fish	0.8			Flatbreads and crispbreads	0.8
	Bananas	0.8			Cakes	0.8
	Root vegetables	0.8			Pork	0.8
	Chips	0.7			Canned fish	0.8
	Flatbreads and crispbreads	0.7			Tortillas and wraps	0.7
	Reconstituted fish products	0.7			Other processed vegetables	0.7
	Bacon	0.7			Bacon	0.7
	Cucumber	0.7			Butter	0.7
	Other processed vegetables	0.7			Reconstituted fish products	0.7
	Sour cream and kesam	0.7			Citrus fruits	0.7
	Salted, dried, and smoked fish	0.6			Sauce and gravy	0.7
	Pre-made salads	0.6			Breakfast cereals	0.7
	Sweet preservatives	0.6			Cucumber	0.7
	Pâtés	0.6			Salted, dried, and smoked fish	0.6
	Chewing gum	0.6			Mineral water	0.6
	Cakes	0.6			Cream	0.6
	Dinner bases and kits	0.5			Sweet preservatives	0.6
	Cordial	0.5			Soups	0.6
	Breakfast cereals	0.5			Sour cream and kesam	0.6
	Chocolate-based desserts/confectionaries	0.5			Other processed meats	0.6
	Infant and toddler food products	0.5			Dressing and dip	0.5
	Rice, cereals, and grains	0.5			Cordial	0.5
	Cod	0.5			Potato products	0.5
	Baking accessories	0.5			Pâtés	0.5
	Soups	0.5			Sweet pastry dough	0.5
	Mayonnaise and remoulade	0.4			Chewing gum	0.5
	Citrus fruits	0.4			Dairy-based desserts and snacks	0.5
	Cabbage	0.4			Chocolate-based desserts/confectionaries	0.4
	Tea	0.4			Pasta and couscous	0.4
	Pasta and couscous	0.4			Infant and toddler food products	0.4
	Dairy-based desserts and snacks	0.4			Ready-to-bake cake mix	0.4
	Flours	0.4			Burger-, sausage-, and pita breads	0.4
	Canned corn	0.3			Mayonnaise and remoulade	0.4
	Other fish	0.3			Tea	0.4
	Sugars and sugar cubes	0.3			Flours	0.4
	Sweet pastry dough	0.3			Frozen vegetables	0.4
	Ketchup and mustard	0.3			Cod	0.4
	Other processed meats	0.3			Cabbage	0.4
	Oils	0.3			Rice, cereals, and grains	0.4
	Diet products	0.3			Baking accessories	0.4
	Burger-, sausage-, and pita breads	0.3			Fried and breaded fish products	0.4
	Danish pastry, tarts, and pies	0.3			Diet products	0.3
	Dressing and dip	0.3			Canned corn	0.3
	Wine gum	0.2			Oils	0.3
	Canned tomatoes	0.2			Pre-made sandwiches	0.3
	Game	0.2			Sugars and sugar cubes	0.3
	Pre-made sandwiches	0.2			Pre-made salads	0.3
	Chocolate spreads	0.2			Dried fruits	0.2
	Butter	0.2			Lentils and legumes	0.2
	Honey, syrup, and other sweet spreads	0.2			Canned tomatoes	0.2
	Dried fruits	0.2			Danish pastry, tarts, and pies	0.2
	Other fresh fruits	0.2			Pears	0.2
	Melons	0.2			Ketchup and mustard	0.2
	Other processed seafood	0.2			Other processed seafood	0.2
	Canned meat	0.2			Noodles	0.2
	Noodles	0.2			Chocolate spreads	0.2
	Cocoa	0.2			Honey, syrup, and other sweet spreads	0.2
	Lentils and legumes	0.2			Other fish	0.2
	Sweet/ non-sweet chocolate for baking	0.1			Game	0.2
	Fried and breaded fish products	0.1			Sweet/ non-sweet chocolate for baking	0.2
	Pears	0.1			Cocoa	0.2
	Canned fruits	0.1			Other fresh fruits	0.1
	Ready-to-bake cake mix	0.1			Canned meat	0.1
	Other meats and offal	0.1			Melons	0.1
	Powdered sugars and sugar candy	0.0			Canned fruits	0.1
	Artificial sweeteners	0.0			Powdered sugars and sugar candy	0.0
	Total	100.0			Artificial sweeteners	0.0
					Other meats and offals	0.0
					Total	100.0

[truncated: 2 more sheets: ST6, Graphical abstract]
